# Supplementary material for: Is the heart rate variability monitoring using the analgesia nociception index a predictor of illness severity and mortality in critically ill patients with COVID-19? A pilot study
Source: PLoS One. 2021 Mar 24;16(3):e0249128. doi: 10.1371/journal.pone.0249128 (PMC7990300; doi:10.1371/journal.pone.0249128)
Supplement: S1 Data — (XLSX) [file pone.0249128.s001.xlsx]

## Sheet: Base
		Sex (Male=0 ; Female=1)	Age (years)	Weight (kg)	SOFA score	RASS score	CRP (mg/dl)	IL-6 (pg/ml)	Procalcitonin (ng/ml)	Midazolam (No=0 ; Yes=1)	Propofol (No=0 ; Yes=1)	Dexmedetomidine (No=0 ; Yes=1)	Fentanil (No=0 ; Yes=1)	Remifentanil (No=0 ; Yes=1)	Morfine (No=0 ; Yes=1)	Lidocaine (No=0 ; Yes=1)	NMB (No=0 ; Yes=1)	Noradrenaline (No=0 ; Yes=1)	Dobutamine (No=0 ; Yes=1)	Ventilatory Mode (1=VCV ; 2=PCV)	FiO2	Tidal Volume (ml)	Respiratory rate	PEEP (cmH2O)	PaO2 (mmHg)	ANIm	ANIi	Energy (ms)	Admission date	Intubation date	Exitus date	Mortality (No=0 ; Yes=1)	Survival days	Discharge date	Data collection date
1	254281	0	72	81	9	-4	317	764.9	0.68	0	0	1	1	0	0	1	1	1	0	1	1	520	18	12	137	99	98	0.05	2020-03-14	2020-03-19	2020-04-16	1	1		2020-04-15
2	560581	0	43	68	6	-2	105.7	63.12	0.52	0	1	0	0	0	1	0	0	0	1	2	0.5	470	18	6	95.6	59	75	0.17	2020-03-20	2020-03-23		0			2020-05-03
3	508082	1	71	60	2	-1	51	214.5	0.65	0	1	0	1	0	0	1	0	0	0	2	0.7	450	20	5	75.4	87	76	0.43	2020-03-21	2020-03-24		0			2020-04-28
4	67924	0	71	85	3	-5	1.1	512.4	0.04	0	1	1	0	1	0	0	1	0	0	2	1	400	20	10	71.6	89	88	0.74	2020-04-03	2020-04-19	2020-05-05	1	13		2020-04-22
5	43731	0	67	99	3	-5	28.6	804.5	0.12	1	0	0	0	1	0	0	1	0	0	1	0.8	500	20	10	218	93	94	0.71	2020-03-31	2020-04-08	2020-05-05	1	21		2020-04-14
6	324513	0	71	120	8	-5	160.2		0.31	1	0	0	0	0	1	0	0	1	0	1	1	550	20	11	125	89	87	0.18	2020-03-25	2020-03-27	2020-04-11	1	2		2020-04-09
7	490461	0	57	75	10	-5	308.9	1363	13.49	1	0	0	0	0	1	0	1	1	0	1	1	450	20	9	88.7	100	100	0.13	2020-03-28	2020-04-05	2020-04-23	1	2		2020-04-21
8	298394	0	74	70	9	-4	111.8	1346	0.33	1	0	0	0	0	1	0	1	0	0	1	0.8	480	16	8	81.2	81	70	0.14	2020-03-28	2020-04-17	2020-04-25	1	1		2020-04-24
9	269138	1	60	95	2	-4	10	153.3	0.12	1	0	0	0	0	1	1	1	0	0	1	0.8	520	18	7	229.6	70	85	0.63	2020-04-12	2020-04-13		0			2004-04-17
10	210107	0	73	78	2	-4	2.2	1626	0.6	1	0	0	0	0	1	1	0	0	0	1	0.8	480	18	10	312.8	74	64	0.3	2020-04-11	2020-04-17		0		2020-04-25	2020-04-19
11	170638	0	60	77	7	-4	248	136.6	2	0	1	1	0	0	0	0	0	0	0	2	0.7	480	16	8	301	53	62	0.78	2020-03-29	2020-03-30		0			2020-04-17
12	323956	0	52	90	5	-5	25.6	1122	0.45	1	0	0	0	0	1	0	1	0	0	1	0.9	470	20	12	124	98	99	0.4	2020-04-05	2020-04-19	2020-05-07	1	18		2020-04-19
13	379306	0	74	74	3	-3	197	126.7	0.37	0	1	1	0	0	0	0	0	0	0	2	0.9	460	22	9	143	64	50	0.57	2020-03-26	2020-04-02		0			2020-04-24
14	213883	1	64	72	3	-5	2.2		0.6	1	0	0	1	0	0	0	0	0	0	1	0.7	400	18	10	96.4	52	57	0.6	2020-03-30	2020-04-06		0		2020-04-15	2020-04-09
